# Supplementary material for: A Simple, Fast, Sensitive LC-MS/MS Method to Quantify NAD(H) in Biological Samples: Plasma NAD(H) Measurement to Monitor Brain Pathophysiology
Source: Int J Mol Sci. 2024 Feb 15;25(4):2325. doi: 10.3390/ijms25042325 (PMC10888655; doi:10.3390/ijms25042325)
Supplement: Supplementary file 1 [file ijms-25-02325-s001.zip]

Archive with 1 entries (1 files):
- ijms-2856125-supplementary.pdf
